# Supplementary material for: Poly[aqua(μ-vinyl­phospho­nato)cadmium]
Source: Acta Crystallogr Sect E Struct Rep Online. 2011 Mar 15;67(Pt 4):m450–1. doi: 10.1107/S160053681100780X (PMC3099788; doi:10.1107/S160053681100780X)
Supplement: Supplementary file 1 [file e-67-0m450-sup1.cif]

##############################################################################
###                                                                        ###
###        Electronic paper (Acta Crystallographica Section E)             ###
###                                                                        ###
##############################################################################
#                                                                            #
# This CIF contains the data in a paper accepted for publication in Acta     #
# Crystallographica Section E. It conforms to the requirements of Notes      #
# for Authors for Section E, and has been peer reviewed under the auspices   #
# of the IUCr Commission on Journals.                                        #
#                                                                            #
# Full details of the Crystallographic Information File format               #
# are given in the paper "The Crystallographic Information File (CIF):       #
# a New Standard Archive File for Crystallography" by S. R. Hall, F. H.      #
# Allen and I. D. Brown [Acta Cryst. (1991), A47, 655-685].                  #
#                                                                            #
# The current version of the core CIF dictionary is obtainable from          #
# ftp://ftp.iucr.org/pub/cif_core.dic. The current version number is 2.4.    #
#                                                                            #
# Software is freely available for graphical display of the structure(s) in  #
# this CIF.  For information consult the CIF home page http://www.iucr.org/  #
# cif/home.html                                                              #
#                                                                            #
# This file may be used for bona fide research purposes within the           #
# scientific community so long as proper attribution is given to the journal # 
# article from which it was obtained.                                        #
#                                                                            #
##############################################################################
                                             
data_I
_audit_creation_method     SHELXL-97
_chemical_name_systematic
;
Poly[aqua(\m-vinylphosphonato)cadmium]
;
_chemical_name_common     ?
_chemical_formula_moiety     'C2 H5 Cd O4 P'
_chemical_formula_sum     'C2 H5 Cd O4 P'
_chemical_formula_iupac     '[Cd (C2 H3 O3 P) (H2 O)]'
_chemical_formula_weight     236.43
_chemical_melting_point     ?
_symmetry_cell_setting     orthorhombic
_symmetry_space_group_name_H-M     'P m n 21'
_symmetry_space_group_name_Hall     'P 2ac -2'
loop_
    _symmetry_equiv_pos_as_xyz
    'x, y, z'
    '-x+1/2, -y, z+1/2'
    'x+1/2, -y, z+1/2'
    '-x, y, z'
_cell_length_a     5.9020(7)
_cell_length_b     9.7792(12)
_cell_length_c     4.9901(6)
_cell_angle_alpha     90.00
_cell_angle_beta     90.00
_cell_angle_gamma     90.00
_cell_volume     288.01(6)
_cell_formula_units_Z     2
_cell_measurement_reflns_used     2302
_cell_measurement_theta_min     4.03
_cell_measurement_theta_max     28.23
_cell_measurement_temperature     100(2)
_exptl_crystal_description     Plate
_exptl_crystal_colour     Colourless
_exptl_crystal_size_max     0.12
_exptl_crystal_size_mid     0.11
_exptl_crystal_size_min     0.01
_exptl_crystal_density_diffrn     2.726
_exptl_crystal_density_meas     ?
_exptl_crystal_density_method     'not measured'
_exptl_crystal_F_000     224
_exptl_absorpt_coefficient_mu     3.990
_exptl_absorpt_correction_type     multi-scan
_exptl_absorpt_process_details     '(SADABS; Sheldrick, 2008<i>a</i>)'
_exptl_absorpt_correction_T_min     0.656
_exptl_absorpt_correction_T_max     0.956
_diffrn_ambient_temperature     100(2)
_diffrn_radiation_type     MoK\a
_diffrn_radiation_wavelength     0.71073
_diffrn_radiation_source     'fine-focus sealed tube'
_diffrn_radiation_monochromator     graphite
_diffrn_measurement_device_type     'Bruker APEX CCD area detector'
_diffrn_measurement_method     '\f and \w scans'
_diffrn_detector_area_resol_mean     ?
_diffrn_reflns_number     2412
_diffrn_reflns_av_R_equivalents     0.0214
_diffrn_reflns_av_sigmaI/netI     0.0232
_diffrn_reflns_theta_min     2.08
_diffrn_reflns_theta_max     27.98
_diffrn_reflns_theta_full     27.98
_diffrn_measured_fraction_theta_max     0.998
_diffrn_measured_fraction_theta_full     0.998
_diffrn_reflns_limit_h_min     -7
_diffrn_reflns_limit_h_max     7
_diffrn_reflns_limit_k_min     -12
_diffrn_reflns_limit_k_max     12
_diffrn_reflns_limit_l_min     -6
_diffrn_reflns_limit_l_max     6
_diffrn_standards_number     0
_diffrn_standards_interval_count     .
_diffrn_standards_interval_time     .
_diffrn_standards_decay_%     ?
_refine_special_details
;
Refinement of F2 against all reflections. The weighted <i>R</i>-factor <i>wR</i>
and goodness of fit <i>S</i> are based on F2, conventional <i>R</i>-factors
<i>R</i> are based on <i>F</i>, with <i>F</i> set to zero for negative F2. The
threshold expression of F2 > 2 s(F2) is used only for calculating
<i>R</i>-factors(gt) <i>etc</i>. and is not relevant to the choice of
reflections for refinement. <i>R</i>-factors based on F2 are statistically
about twice as large as those based on <i>F</i>, and <i>R</i>--factors based
on all data will be even larger. Atom C2 appears disordered across the mirror
on the basis of its value for <i>U</i>~iso~ which is noticeably larger than
that of C1. However, no satisfactory 2-site model could be devised.
CCDC-784849 contains the supplementary crystallographic data for this article.
These data can be obtained free of charge at
http://www.ccdc.cam.ac.uk/conts/retrieving.html [or from the Cambridge
Crystallographic Data Center (CCDC), 12 Union Road, Cambridge CB2 1EZ, UK;
fax: +44(0)1223--336033; email: deposit@ccdc.cam.ac.uk].
;
_reflns_number_total     726
_reflns_number_gt     717
_reflns_threshold_expression     >2\s(I)
_refine_ls_structure_factor_coef     Fsqd
_refine_ls_matrix_type     full
_refine_ls_R_factor_all     0.0201
_refine_ls_R_factor_gt     0.0199
_refine_ls_wR_factor_gt     0.0526
_refine_ls_wR_factor_ref     0.0527
_refine_ls_goodness_of_fit_ref     1.156
_refine_ls_restrained_S_all     1.163
_refine_ls_number_reflns     726
_refine_ls_number_parameters     46
_refine_ls_number_restraints     7
_refine_ls_hydrogen_treatment     constr
_refine_ls_weighting_scheme     calc
_refine_ls_weighting_details
         'calc w=1/[\s^2^(Fo^2^)+(0.0351P)^2^+0.0408P] where P=(Fo^2^+2Fc^2^)/3'
_atom_sites_solution_hydrogens     geom
_atom_sites_solution_primary     heavy
_atom_sites_solution_secondary     difmap
_refine_ls_shift/su_max     0.001
_refine_ls_shift/su_mean     0.000
_refine_diff_density_max     1.501
_refine_diff_density_min     -0.495
_refine_ls_extinction_method     none
_refine_ls_extinction_coef     ?
_refine_ls_abs_structure_details     'Flack (1983), 303 Friedel pairs'
_refine_ls_abs_structure_Flack     0.05(5)
loop_
    _atom_type_symbol
    _atom_type_description
    _atom_type_scat_dispersion_real
    _atom_type_scat_dispersion_imag
    _atom_type_scat_source
    'C' 'C' 0.0033 0.0016
                         'International Tables Vol C Tables 4.2.6.8 and 6.1.1.4'
    'H' 'H' 0.0000 0.0000
                         'International Tables Vol C Tables 4.2.6.8 and 6.1.1.4'
    'O' 'O' 0.0106 0.0060
                         'International Tables Vol C Tables 4.2.6.8 and 6.1.1.4'
    'P' 'P' 0.1023 0.0942
                         'International Tables Vol C Tables 4.2.6.8 and 6.1.1.4'
    'Cd' 'Cd' -0.8075 1.2024
                         'International Tables Vol C Tables 4.2.6.8 and 6.1.1.4'
_computing_data_collection     'SMART (Bruker, 2000)'
_computing_cell_refinement     'SAINT-Plus (Bruker, 2004)'
_computing_data_reduction     'SAINT-Plus (Bruker, 2004)'
_computing_structure_solution     'SHELXS97 (Sheldrick, 2008<i>b</i>)'
_computing_structure_refinement     'SHELXL97 (Sheldrick, 2008<i>b</i>)'
_computing_molecular_graphics
;
XP in SHELXTL (Sheldrick, 2008<i>b</i>) and <i>CrystalMaker</i>
(CrystalMaker, 2010)
;
_computing_publication_material
;
publCIF (Westrip, 2010)
;
loop_
    _atom_site_type_symbol
    _atom_site_label
    _atom_site_fract_x
    _atom_site_fract_y
    _atom_site_fract_z
    _atom_site_U_iso_or_equiv
    _atom_site_adp_type
    _atom_site_calc_flag
    _atom_site_refinement_flags
    _atom_site_occupancy
    _atom_site_disorder_assembly
    _atom_site_disorder_group
    Cd Cd1 0.0000 1.02972(3) 0.10825(10) 0.01148(12) Uani d S 1 . .
    P P2 0.0000 0.81874(14) 0.6776(2) 0.0107(2) Uani d S 1 . .
    O O1 0.0000 1.1926(4) -0.2266(7) 0.0152(7) Uani d S 1 . .
    H H1O 0.1018 1.1927 -0.3443 0.018 Uiso d R 1 . .
    O O2 0.0000 0.8471(4) 0.3805(7) 0.0164(8) Uani d S 1 . .
    O O3 0.2081(4) 0.8782(3) 0.8230(5) 0.0132(5) Uani d . 1 . .
    C C1 0.0000 0.6369(6) 0.7329(12) 0.0220(12) Uani d S 1 . .
    H H1 0.0000 0.6182 0.9433 0.026 Uiso d SR 1 . .
    C C2 0.0000 0.5472(8) 0.550(3) 0.067(4) Uani d SU 1 . .
    H H2A 0.0000 0.4540 0.6052 0.080 Uiso d SR 1 . .
    H H2B 0.0000 0.5729 0.3668 0.080 Uiso d SR 1 . .
loop_
    _atom_site_aniso_label
    _atom_site_aniso_U_11
    _atom_site_aniso_U_22
    _atom_site_aniso_U_33
    _atom_site_aniso_U_12
    _atom_site_aniso_U_13
    _atom_site_aniso_U_23
    Cd1 0.01300(17) 0.01407(18) 0.00737(16) 0.000 0.000 -0.00103(15)
    P2 0.0131(5) 0.0110(5) 0.0080(6) 0.000 0.000 0.0007(4)
    O1 0.0150(18) 0.0198(18) 0.0109(17) 0.000 0.000 0.0009(14)
    O2 0.025(2) 0.0153(19) 0.0088(19) 0.000 0.000 -0.0009(15)
    O3 0.0121(12) 0.0167(12) 0.0110(10) 0.0003(9) 0.0020(10) -0.0003(8)
    C1 0.030(3) 0.013(2) 0.023(3) 0.000 0.000 0.001(2)
    C2 0.087(7) 0.034(4) 0.079(8) 0.000 0.000 0.000(4)
_geom_special_details
;
All e.s.d.'s (except the e.s.d. in the dihedral angle between two l.s. planes)
are estimated using the full covariance matrix. The cell e.s.d.'s are taken
into account individually in the estimation of e.s.d.'s in distances, angles
and torsion angles; correlations between e.s.d.'s in cell parameters are only
used when they are defined by crystal symmetry. An approximate (isotropic)
treatment of cell e.s.d.'s is used for estimating e.s.d.'s involving l.s.
planes.
;
loop_
    _geom_bond_atom_site_label_1
    _geom_bond_atom_site_label_2
    _geom_bond_site_symmetry_2
    _geom_bond_distance
    _geom_bond_publ_flag
    Cd1 O3 2_574 2.220(3) ?
    Cd1 O2 . 2.244(4) ?
    Cd1 O1 . 2.309(4) ?
    Cd1 O3 4_554 2.394(2) ?
    Cd1 P2 1_554 2.9791(13) ?
    P2 O2 . 1.508(4) ?
    P2 O3 . 1.540(3) ?
    P2 C1 . 1.799(6) ?
    P2 Cd1 1_556 2.9791(13) ?
    O1 H1O . 0.8400 ?
    O3 Cd1 2_575 2.220(3) ?
    O3 Cd1 1_556 2.394(2) ?
    C1 C2 . 1.265(14) ?
    C1 H1 . 1.0659 ?
    C2 H2A . 0.9509 ?
    C2 H2B . 0.9500 ?
loop_
    _geom_angle_atom_site_label_1
    _geom_angle_atom_site_label_2
    _geom_angle_atom_site_label_3
    _geom_angle_site_symmetry_1
    _geom_angle_site_symmetry_3
    _geom_angle
    _geom_angle_publ_flag
    O3 Cd1 O3 2_574 3_474 101.82(14) ?
    O3 Cd1 O2 2_574 . 91.76(9) ?
    O3 Cd1 O1 2_574 . 93.98(9) ?
    O2 Cd1 O1 . . 170.89(13) ?
    O3 Cd1 O3 2_574 4_554 159.44(11) ?
    O3 Cd1 O3 3_474 4_554 98.05(6) ?
    O2 Cd1 O3 . 4_554 82.37(10) ?
    O1 Cd1 O3 . 4_554 89.82(11) ?
    O3 Cd1 O3 3_474 1_554 159.44(11) ?
    O3 Cd1 O3 4_554 1_554 61.72(13) ?
    O3 Cd1 P2 2_574 1_554 128.99(7) ?
    O2 Cd1 P2 . 1_554 83.42(10) ?
    O1 Cd1 P2 . 1_554 87.47(10) ?
    O3 Cd1 P2 4_554 1_554 30.94(6) ?
    O2 P2 O3 . . 113.18(14) ?
    O3 P2 O3 . 4 105.8(2) ?
    O2 P2 C1 . . 109.4(3) ?
    O3 P2 C1 . . 107.50(16) ?
    O2 P2 Cd1 . 1_556 125.58(17) ?
    O3 P2 Cd1 . 1_556 53.05(10) ?
    C1 P2 Cd1 . 1_556 125.0(2) ?
    Cd1 O1 H1O . . 120.4 ?
    P2 O2 Cd1 . . 137.8(2) ?
    P2 O3 Cd1 . 2_575 123.01(15) ?
    P2 O3 Cd1 . 1_556 96.01(12) ?
    Cd1 O3 Cd1 2_575 1_556 115.72(11) ?
    C2 C1 P2 . . 125.1(7) ?
    C2 C1 H1 . . 126.2 ?
    P2 C1 H1 . . 108.7 ?
    C1 C2 H2A . . 117.2 ?
    C1 C2 H2B . . 120.7 ?
    H2A C2 H2B . . 122.1 ?
loop_
    _geom_torsion_atom_site_label_1
    _geom_torsion_atom_site_label_2
    _geom_torsion_atom_site_label_3
    _geom_torsion_atom_site_label_4
    _geom_torsion_site_symmetry_1
    _geom_torsion_site_symmetry_2
    _geom_torsion_site_symmetry_3
    _geom_torsion_site_symmetry_4
    _geom_torsion
    _geom_torsion_publ_flag
    O3 P2 O2 Cd1 . . . . -60.15(14) ?
    O3 P2 O2 Cd1 4 . . . 60.15(14) ?
    O3 Cd1 O2 P2 2_574 . . . 50.94(7) ?
    O3 Cd1 O2 P2 3_474 . . . -50.94(7) ?
    O3 Cd1 O2 P2 4_554 . . . -148.83(7) ?
    O3 Cd1 O2 P2 1_554 . . . 148.83(7) ?
    O2 P2 O3 Cd1 . . . 2_575 -8.0(3) ?
    O3 P2 O3 Cd1 4 . . 2_575 -132.49(11) ?
    C1 P2 O3 Cd1 . . . 2_575 112.9(2) ?
    Cd1 P2 O3 Cd1 1_556 . . 2_575 -126.1(2) ?
    O2 P2 O3 Cd1 . . . 1_556 118.03(17) ?
    O3 P2 O3 Cd1 4 . . 1_556 -6.4(2) ?
    C1 P2 O3 Cd1 . . . 1_556 -121.04(19) ?
    O3 P2 C1 C2 . . . . -123.27(12) ?
    O3 P2 C1 C2 4 . . . 123.27(12) ?
loop_
    _geom_hbond_atom_site_label_D
    _geom_hbond_atom_site_label_H
    _geom_hbond_atom_site_label_A
    _geom_hbond_site_symmetry_A
    _geom_hbond_distance_DH
    _geom_hbond_distance_HA
    _geom_hbond_distance_DA
    _geom_hbond_angle_DHA
    O1 H1O O3 2_573 0.84 2.12 2.916(4) 158
data_global
_journal_date_recd_electronic     2011-01-07
_journal_date_accepted     2011-03-01
_journal_name_full     'Acta Crystallographica, Section E'
_journal_year     2011
_journal_volume     67
_journal_issue      4
_journal_page_first     m450
_journal_page_last     m451
_journal_paper_category     QM
_journal_coeditor_code     PK2298
_publ_contact_author_name     'D. Andrew Knight'
_publ_contact_author_address
;
Chemistry Department, Florida Institute of Technology, Melbourne, FL 32901, USA
;
_publ_contact_author_email     'aknight@fit.edu'
_publ_contact_author_fax     '+3216748951'
_publ_contact_author_phone     '+13216748175'
_publ_section_title
;
Poly[aqua(\m-vinylphosphonato)cadmium]
;
loop_
    _publ_author_name
    _publ_author_footnote
    _publ_author_address
    'Congiardo, Laura K. Byington' .
;
Department of Chemistry
Florida Institute of Technology
Melbourne, FL 32901, USA
;
    'Mague, Joel T.' .
;
Department of Chemistry
Tulane University
New Orleans, LA 70118, USA
;
    'Funk, Aaron R.' .
;
Department of Chemistry
Florida Institute of Technology
Melbourne, FL 32901, USA
;
    'Yngard, Ria' .
;
Department of Chemistry
Florida Institute of Technology
Melbourne, FL 32901, USA
;
    'Knight, D. Andrew' .
;
Department of Chemistry
Florida Institute of Technology
Melbourne, FL 32901, USA
;
_publ_section_synopsis     .
