# Supplementary material for: Poly[aqua(μ-vinyl­phospho­nato)cadmium]
Source: Acta Crystallogr Sect E Struct Rep Online. 2011 Mar 15;67(Pt 4):m450–1. doi: 10.1107/S160053681100780X (PMC3099788; doi:10.1107/S160053681100780X)
Supplement: Supplementary file 2 [file e-67-0m450-Isup2.hkl]

# 
# h,k,l, Fc-squared, Fo-squared, sigma(Fo-squared) and status flag 
# 
data_I
_shelx_title ' ak102_0m in Pmn2(1)' 
_shelx_refln_list_code          4 
_shelx_F_calc_maximum      120.37 
_exptl_crystal_F_000       224.00 
_reflns_d_resolution_high  0.7575 
 
loop_ 
 _symmetry_equiv_pos_as_xyz 
 'x, y, z' 
 '-x+1/2, -y, z+1/2' 
 'x+1/2, -y, z+1/2' 
 '-x, y, z' 
 
_cell_length_a     5.9020 
_cell_length_b     9.7792 
_cell_length_c     4.9901 
_cell_angle_alpha  90.000 
_cell_angle_beta   90.000 
_cell_angle_gamma  90.000 
 
_shelx_F_squared_multiplier     1.000 
 
loop_ 
 _refln_index_h 
 _refln_index_k 
 _refln_index_l 
 _refln_F_squared_calc 
 _refln_F_squared_meas 
 _refln_F_squared_sigma 
 _refln_observed_status 
   2   0  -6      753.54      763.98     37.28 o 
   1   1  -6      326.51      348.61     14.99 o 
   2   1  -6      881.16      920.41     30.83 o 
   0   2  -6     1230.75     1290.13     57.13 o 
   1   2  -6      507.92      523.90     27.96 o 
   2   2  -6     1110.11     1131.98     36.88 o 
   0   3  -6     1344.75     1360.48     59.53 o 
   1   3  -6      218.14      219.18     16.99 o 
   2   3  -6     1038.85     1073.05     35.07 o 
   0   4  -6      763.51      795.84     39.24 o 
   1   4  -6      107.57       91.40     12.18 o 
   0   5  -6      235.86      245.49     18.64 o 
   1   5  -6      322.45      353.58     23.00 o 
   1   0  -5     1847.38     1922.72     77.12 o 
   3   0  -5     1897.15     1933.69     81.18 o 
   5   0  -5      773.90      798.85     33.67 o 
   0   1  -5      120.00      123.96      7.38 o 
   1   1  -5     1477.69     1488.32     35.44 o 
   2   1  -5       32.70       37.28      5.09 o 
   3   1  -5     1440.37     1419.64     35.98 o 
   4   1  -5       56.25       59.15      5.35 o 
   5   1  -5      655.35      714.34     21.63 o 
   0   2  -5      477.34      464.67     24.65 o 
   1   2  -5     1217.89     1221.68     30.06 o 
   2   2  -5       61.06       65.45      6.17 o 
   3   2  -5      958.40      953.36     23.74 o 
   4   2  -5      193.18      206.92      9.03 o 
   0   3  -5      779.13      777.96     35.63 o 
   1   3  -5     1074.06     1054.05     27.10 o 
   2   3  -5      389.22      383.78     11.72 o 
   3   3  -5      635.32      634.38     17.66 o 
   4   3  -5      408.62      428.39     20.26 o 
   0   4  -5     1120.96     1086.43     48.11 o 
   1   4  -5      774.42      767.74     26.15 o 
   2   4  -5      955.84      937.85     20.23 o 
   3   4  -5      401.02      407.10     12.85 o 
   4   4  -5      706.61      706.22     19.70 o 
   0   5  -5      798.89      814.64     38.18 o 
   1   5  -5      669.12      649.63     23.54 o 
   2   5  -5     1043.19     1019.36     22.30 o 
   3   5  -5      391.53      412.56     13.37 o 
   4   5  -5      584.52      564.64     26.61 o 
   0   6  -5      381.53      400.93     24.05 o 
   1   6  -5      307.35      295.81     10.61 o 
   2   6  -5      785.29      785.30     18.68 o 
   3   6  -5      233.47      232.48      9.78 o 
   0   7  -5      490.74      462.71     27.96 o 
   1   7  -5       25.64       26.80      4.33 o 
   2   7  -5      794.30      783.56     21.97 o 
   0   8  -5      861.97      909.95     38.33 o 
   1   8  -5       36.51       30.97      8.42 o 
   0   0  -4     2928.21     2458.34    101.62 o 
   2   0  -4     1685.02     1773.37     47.09 o 
   4   0  -4     1408.44     1511.79     41.12 o 
   6   0  -4      697.71      656.34     35.78 o 
   0   1  -4     3147.84     3270.33     88.23 o 
   1   1  -4      319.90      315.93      7.05 o 
   2   1  -4     1973.55     1944.09     41.35 o 
   3   1  -4      439.85      438.54     10.39 o 
   4   1  -4     1577.20     1602.05     30.88 o 
   5   1  -4       86.85       84.59      5.15 o 
   6   1  -4      798.15      816.14     35.78 o 
   0   2  -4     2413.39     2477.41     51.74 o 
   1   2  -4      291.86      284.80      7.33 o 
   2   2  -4     2017.45     2058.33     33.92 o 
   3   2  -4      515.40      501.89     11.47 o 
   4   2  -4     1355.47     1340.17     26.28 o 
   5   2  -4       61.24       67.51      7.86 o 
   0   3  -4     1178.97     1176.93     26.33 o 
   1   3  -4      617.46      607.83     13.66 o 
   2   3  -4     1689.60     1652.35     31.72 o 
   3   3  -4      594.28      559.95     12.73 o 
   4   3  -4      837.72      798.83     17.26 o 
   5   3  -4      244.89      248.66      8.44 o 
   0   4  -4      740.79      718.73     21.15 o 
   1   4  -4     1293.02     1274.44     22.59 o 
   2   4  -4     1320.22     1262.77     28.81 o 
   3   4  -4      976.56      978.26     20.19 o 
   4   4  -4      536.82      510.93     14.14 o 
   5   4  -4      580.44      547.63     15.75 o 
   0   5  -4      422.84      407.15     14.34 o 
   1   5  -4     1230.02     1225.37     24.04 o 
   2   5  -4      514.44      511.45     14.63 o 
   3   5  -4      837.11      789.71     20.78 o 
   4   5  -4      259.25      278.19     12.38 o 
   5   5  -4      637.03      623.64     21.96 o 
   0   6  -4      350.98      364.45     13.57 o 
   1   6  -4     1635.13     1626.89     30.73 o 
   2   6  -4      307.55      280.64     10.03 o 
   3   6  -4      955.46      914.44     23.34 o 
   4   6  -4      203.59      228.52     11.17 o 
   5   6  -4      950.46      865.00     42.99 o 
   0   7  -4      309.36      282.44     12.19 o 
   1   7  -4     1358.57     1338.88     26.47 o 
   2   7  -4      160.52      162.33      6.47 o 
   3   7  -4      857.57      817.38     21.37 o 
   4   7  -4      156.30      172.45      8.42 o 
   0   8  -4      153.73      152.35      9.05 o 
   1   8  -4      949.79      910.18     20.19 o 
   2   8  -4        3.43        3.46      2.78 o 
   3   8  -4      740.43      733.99     20.64 o 
   0   9  -4       91.97      105.81     15.56 o 
   1   9  -4      928.37      912.98     20.66 o 
   2   9  -4       37.96       42.08      4.66 o 
   0  10  -4       95.34       94.86     11.27 o 
   1  10  -4      624.25      634.24     30.07 o 
   1   0  -3     5226.12     5651.86     96.08 o 
   3   0  -3     3157.61     3162.07     78.40 o 
   5   0  -3     2033.54     2107.16     70.73 o 
   0   1  -3      264.42      257.81      5.79 o 
   1   1  -3     3975.24     4040.73     52.91 o 
   2   1  -3     1016.36     1023.27     17.66 o 
   3   1  -3     2319.52     2450.04     43.39 o 
   4   1  -3      257.09      247.86      7.33 o 
   5   1  -3     1558.19     1575.94     40.83 o 
   6   1  -3      171.24      174.62      6.93 o 
   0   2  -3      385.60      395.94      8.09 o 
   1   2  -3     2586.28     2668.60     35.91 o 
   2   2  -3     1478.26     1478.12     23.85 o 
   3   2  -3     1801.55     1801.03     33.51 o 
   4   2  -3      363.26      355.80     10.29 o 
   5   2  -3     1072.23     1094.14     29.76 o 
   6   2  -3      252.69      242.64      9.44 o 
   0   3  -3      480.66      423.53     10.50 o 
   1   3  -3     2137.49     2081.16     30.46 o 
   2   3  -3      740.08      754.88     13.40 o 
   3   3  -3     1950.52     1974.11     31.87 o 
   4   3  -3      295.83      300.67      9.13 o 
   5   3  -3      748.25      757.13     22.32 o 
   6   3  -3      179.26      171.70      8.98 o 
   0   4  -3      979.29     1040.16     27.15 o 
   1   4  -3     1141.03     1107.63     21.64 o 
   2   4  -3      851.21      788.36     15.56 o 
   3   4  -3     1285.62     1223.19     20.82 o 
   4   4  -3      561.32      520.15     11.74 o 
   5   4  -3      389.22      359.03     11.16 o 
   6   4  -3      317.85      298.13     12.70 o 
   0   5  -3     2203.64     2153.83     54.40 o 
   1   5  -3     1114.13     1096.62     20.88 o 
   2   5  -3     1590.73     1596.04     28.99 o 
   3   5  -3      921.16      888.02     17.93 o 
   4   5  -3     1075.77     1056.63     25.23 o 
   5   5  -3      448.54      443.19     23.60 o 
   0   6  -3     2681.28     2776.59     71.07 o 
   1   6  -3      698.68      642.00     13.90 o 
   2   6  -3     1394.54     1361.42     26.29 o 
   3   6  -3      505.30      511.14     11.93 o 
   4   6  -3     1323.95     1300.95     26.62 o 
   5   6  -3      287.06      283.02     13.08 o 
   0   7  -3     2688.42     2607.62     90.50 o 
   1   7  -3       88.22       89.44      4.55 o 
   2   7  -3     1613.92     1584.81     30.60 o 
   3   7  -3       35.32       32.56      3.59 o 
   4   7  -3     1435.76     1403.40     29.18 o 
   5   7  -3       67.89       58.78      9.32 o 
   0   8  -3     1412.07     1322.99     37.64 o 
   1   8  -3      120.17      117.21      5.39 o 
   2   8  -3     1148.39     1131.46     23.56 o 
   3   8  -3       17.95       20.64      3.54 o 
   4   8  -3      860.14      848.10     19.03 o 
   0   9  -3      668.77      673.97     22.53 o 
   1   9  -3      135.52      133.58      6.04 o 
   2   9  -3      726.23      705.51     16.68 o 
   3   9  -3       67.05       70.44      4.90 o 
   4   9  -3      463.44      491.36     18.30 o 
   0  10  -3      780.44      766.10     25.34 o 
   1  10  -3       84.89       78.95      5.15 o 
   2  10  -3      829.50      815.39     19.85 o 
   3  10  -3       76.52       76.55      7.75 o 
   0  11  -3      626.99      668.57     23.70 o 
   1  11  -3      213.46      212.77     11.79 o 
   2  11  -3      738.66      761.27     40.29 o 
   0   0  -2     4355.85     4619.10    112.68 o 
   2   0  -2     6673.60     7068.97    120.82 o 
   4   0  -2     2314.85     2455.78     81.78 o 
   6   0  -2     1404.26     1378.84     60.36 o 
   0   1  -2     2987.96     2939.80     50.72 o 
   1   1  -2      139.19      145.87      3.29 o 
   2   1  -2     4858.48     5108.47     71.89 o 
   3   1  -2       19.43       20.82      1.52 o 
   4   1  -2     1859.26     1881.61     32.95 o 
   5   1  -2      105.95      114.93      6.22 o 
   6   1  -2     1124.45     1126.15     28.18 o 
   7   1  -2       12.09       12.15      4.63 o 
   0   2  -2     4806.88     4841.30     91.71 o 
   1   2  -2      744.34      742.04     11.44 o 
   2   2  -2     3812.38     3993.24     60.17 o 
   3   2  -2       70.65       74.00      2.80 o 
   4   2  -2     1943.33     1994.08     45.49 o 
   5   2  -2      345.02      347.60     10.05 o 
   6   2  -2      914.03      924.37     22.89 o 
   7   2  -2        7.68        9.12      4.99 o 
   0   3  -2     4544.70     4843.23    116.61 o 
   1   3  -2     1853.85     1956.69     34.97 o 
   2   3  -2     1734.78     1756.07     27.64 o 
   3   3  -2      733.20      712.20     12.62 o 
   4   3  -2     1639.99     1612.94     28.77 o 
   5   3  -2      828.89      821.15     18.25 o 
   6   3  -2      682.23      666.81     19.77 o 
   7   3  -2      176.48      156.64     13.08 o 
   0   4  -2     4359.56     4442.09    107.39 o 
   1   4  -2     2633.87     2594.86     46.27 o 
   2   4  -2     1195.24     1164.84     21.94 o 
   3   4  -2     1805.05     1742.76     32.11 o 
   4   4  -2     1427.23     1424.86     23.23 o 
   5   4  -2     1058.53     1014.49     19.70 o 
   6   4  -2      557.76      543.74     24.95 o 
   0   5  -2     2441.35     2477.43     63.37 o 
   1   5  -2     1694.14     1743.69     32.06 o 
   2   5  -2     1085.07     1008.37     22.73 o 
   3   5  -2     1672.07     1616.31     29.96 o 
   4   5  -2     1018.19      983.62     19.79 o 
   5   5  -2      656.79      658.86     16.70 o 
   6   5  -2      471.35      416.86     21.95 o 
   0   6  -2      779.88      738.03     22.38 o 
   1   6  -2     1272.23     1208.98     23.18 o 
   2   6  -2      592.95      588.86     13.07 o 
   3   6  -2     1454.73     1399.16     26.27 o 
   4   6  -2      427.50      407.71     10.25 o 
   5   6  -2      362.49      375.90     11.43 o 
   6   6  -2      235.44      246.53     11.05 o 
   0   7  -2       46.57       35.28      4.51 o 
   1   7  -2     1100.41     1077.24     21.42 o 
   2   7  -2      231.98      237.01      7.03 o 
   3   7  -2     1172.99     1113.64     22.13 o 
   4   7  -2       47.64       56.78      4.01 o 
   5   7  -2      387.37      376.62     12.73 o 
   6   7  -2       40.68       35.78      8.87 o 
   0   8  -2      166.75      152.35      8.28 o 
   1   8  -2     1859.29     1829.52     34.98 o 
   2   8  -2      121.70      112.53      5.05 o 
   3   8  -2     1444.81     1489.81     28.91 o 
   4   8  -2       61.24       65.64      5.18 o 
   5   8  -2      802.54      780.68     22.78 o 
   0   9  -2      117.90      120.78      7.77 o 
   1   9  -2     2064.48     2015.26     38.57 o 
   2   9  -2       51.10       53.32      4.07 o 
   3   9  -2     1389.91     1406.04     28.28 o 
   4   9  -2       55.09       53.30      5.18 o 
   5   9  -2     1131.34     1121.46     45.25 o 
   0  10  -2       95.28      100.57      7.40 o 
   1  10  -2     1492.98     1488.10     29.72 o 
   2  10  -2       51.51       57.55      4.40 o 
   3  10  -2      931.85      934.14     23.82 o 
   4  10  -2       51.07       56.82      7.01 o 
   0  11  -2      117.53      119.88      8.27 o 
   1  11  -2      568.68      570.42     14.45 o 
   2  11  -2      202.16      195.37      8.85 o 
   0  12  -2      131.83      165.51     15.48 o 
   1  12  -2      208.42      246.84     18.94 o 
   1   0  -1     1618.57     1914.68     51.04 o 
   3   0  -1     1532.11     1720.19    118.76 o 
   5   0  -1      930.97      923.32     32.17 o 
   7   0  -1      417.27      430.54     21.05 o 
   0   1  -1     1684.73     1937.25     37.70 o 
   1   1  -1     6155.57     6340.84     94.77 o 
   2   1  -1     1122.79     1168.30     20.08 o 
   3   1  -1     3653.98     3666.69     50.91 o 
   4   1  -1      516.87      525.15     10.58 o 
   5   1  -1     1469.73     1558.77     37.47 o 
   6   1  -1      223.05      219.63      7.43 o 
   7   1  -1      715.25      727.29     21.58 o 
   0   2  -1     1523.32     1493.66     43.22 o 
   1   2  -1     7687.30     8353.67    124.25 o 
   2   2  -1     1616.36     1719.24     25.68 o 
   3   2  -1     4503.54     4798.45     72.19 o 
   4   2  -1      659.59      652.80     11.60 o 
   5   2  -1     2228.10     2298.32     36.15 o 
   6   2  -1      319.20      311.21     12.15 o 
   7   2  -1     1063.52     1062.23     41.94 o 
   0   3  -1     2680.63     2987.49     74.90 o 
   1   3  -1     7819.03     7859.97    133.49 o 
   2   3  -1     1396.80     1264.29     22.35 o 
   3   3  -1     4160.81     4130.45     61.66 o 
   4   3  -1      714.13      671.11     12.11 o 
   5   3  -1     2246.66     2279.61     46.14 o 
   6   3  -1      301.81      312.01      9.23 o 
   7   3  -1      940.47      960.81     26.73 o 
   0   4  -1     1230.07     1212.18     35.10 o 
   1   4  -1     2978.11     3155.15     54.26 o 
   2   4  -1      825.48      864.72     18.05 o 
   3   4  -1     1821.53     1782.35     31.14 o 
   4   4  -1      435.31      450.74     10.18 o 
   5   4  -1     1115.97     1111.36     24.79 o 
   6   4  -1      220.30      223.79      9.77 o 
   7   4  -1      462.64      502.09     15.94 o 
   0   5  -1     1735.75     1663.32     68.02 o 
   1   5  -1      480.75      468.57      9.60 o 
   2   5  -1     1548.39     1442.21     26.64 o 
   3   5  -1      495.02      461.07      9.87 o 
   4   5  -1      767.40      745.35     15.27 o 
   5   5  -1      178.03      172.03      6.87 o 
   6   5  -1      391.18      402.64     12.05 o 
   7   5  -1      136.63      146.13      8.72 o 
   0   6  -1     2629.79     2727.73     67.52 o 
   1   6  -1       96.70       87.88      3.69 o 
   2   6  -1     2846.37     2909.67     51.84 o 
   3   6  -1       81.63       82.62      3.79 o 
   4   6  -1     1560.86     1528.99     32.62 o 
   5   6  -1       43.98       43.62      4.11 o 
   6   6  -1      876.35      858.13     20.82 o 
   0   7  -1     3535.46     3642.34     87.91 o 
   1   7  -1      342.28      302.91     10.22 o 
   2   7  -1     3239.07     3156.35     72.29 o 
   3   7  -1      344.19      355.70      9.59 o 
   4   7  -1     1944.56     1915.12     56.43 o 
   5   7  -1       99.97      102.30      5.82 o 
   6   7  -1     1058.31     1039.35     32.64 o 
   0   8  -1     2152.74     2296.00     58.53 o 
   1   8  -1      275.15      288.34      7.98 o 
   2   8  -1     1882.55     1821.79     34.07 o 
   3   8  -1      330.03      292.34     16.67 o 
   4   8  -1     1257.33     1223.67     27.78 o 
   5   8  -1       80.09       81.06      5.64 o 
   6   8  -1      732.27      717.29     43.07 o 
   0   9  -1     1389.79     1449.16     51.56 o 
   1   9  -1        3.66        8.57      2.57 o 
   2   9  -1     1106.92     1074.79     22.26 o 
   3   9  -1       39.37       45.93      4.54 o 
   4   9  -1      754.59      731.45     19.22 o 
   5   9  -1        5.29        9.01      3.54 o 
   0  10  -1      623.63      660.12     21.70 o 
   1  10  -1      182.47      180.79      6.65 o 
   2  10  -1      538.02      527.74     12.92 o 
   3  10  -1      128.77      135.84      7.04 o 
   4  10  -1      376.71      359.20     10.17 o 
   0  11  -1      711.07      787.85     24.96 o 
   1  11  -1      699.36      764.08     17.50 o 
   2  11  -1      558.78      611.78     23.90 o 
   3  11  -1      585.30      562.84     21.51 o 
   0  12  -1      825.58      916.06     28.62 o 
   1  12  -1      326.38      331.27     10.06 o 
   2  12  -1      704.29      738.01     25.30 o 
   2   0   0    14489.82    14111.56    376.19 o 
   4   0   0     8637.30    10177.17    374.77 o 
   6   0   0     3055.13     3351.39     74.92 o 
   0   1   0    13841.25    12337.49    381.10 o 
   1   1   0      418.78      400.66      6.50 o 
   2   1   0     4458.16     5017.81     66.07 o 
   3   1   0        0.26        1.42      1.13 o 
   4   1   0     4062.08     4228.76     68.69 o 
   5   1   0      122.01      119.99      3.76 o 
   6   1   0     1656.05     1683.11     32.97 o 
   7   1   0        1.98       11.56      4.15 o 
   0   2   0     3134.83     3165.31     59.04 o 
   1   2   0      334.10      252.30      4.57 o 
   2   2   0     2255.95     1878.57     54.69 o 
   3   2   0      721.29      604.16     14.01 o 
   4   2   0     1246.82     1145.07     16.43 o 
   5   2   0        0.35        2.62      2.10 o 
   6   2   0      555.88      569.69     13.58 o 
   7   2   0      124.48      136.92      6.55 o 
   0   3   0       32.78       29.17      3.19 o 
   1   3   0      487.58      516.99      8.58 o 
   2   3   0     1245.24     1307.83     20.26 o 
   3   3   0     1139.26     1218.78     28.59 o 
   4   3   0      317.44      310.99     11.93 o 
   5   3   0      204.39      193.36      8.04 o 
   6   3   0      251.94      253.06      7.22 o 
   7   3   0      345.94      387.68     13.92 o 
   0   4   0      310.73      240.05      5.92 o 
   1   4   0     4177.58     4194.19     62.02 o 
   2   4   0     2454.31     2475.95     57.79 o 
   3   4   0     2784.99     2596.48     39.44 o 
   4   4   0      493.31      526.10     22.23 o 
   5   4   0     1327.02     1315.73     33.12 o 
   6   4   0      389.97      414.46     10.15 o 
   7   4   0      642.83      709.86     21.23 o 
   0   5   0     2823.65     2935.52     64.59 o 
   1   5   0     4863.34     5089.90     75.27 o 
   2   5   0     4493.58     4492.19     66.80 o 
   3   5   0     2414.44     2532.95     42.31 o 
   4   5   0     1484.74     1450.99     44.78 o 
   5   5   0     1936.34     1897.28     33.25 o 
   6   5   0      871.54      857.97     36.45 o 
   7   5   0      593.07      597.86     27.66 o 
   0   6   0     2338.50     2357.61     45.25 o 
   1   6   0     2984.39     3003.94     45.64 o 
   2   6   0     2080.40     2123.20     32.75 o 
   3   6   0     1098.45      976.29     21.71 o 
   4   6   0     1094.36     1084.58     20.32 o 
   5   6   0     1237.47     1274.48     23.87 o 
   6   6   0      567.50      574.26     15.50 o 
   0   7   0      329.99      371.44      9.27 o 
   1   7   0     1451.89     1472.02     23.55 o 
   2   7   0       25.72       34.33      4.28 o 
   3   7   0      622.79      604.25     12.50 o 
   4   7   0      100.15       93.02      4.39 o 
   5   7   0      760.24      736.55     17.01 o 
   6   7   0       31.27       26.01      4.63 o 
   0   8   0        7.87       15.34      3.56 o 
   1   8   0     1449.74     1446.28     23.42 o 
   2   8   0      316.93      296.15      6.92 o 
   3   8   0     1012.07      992.18     19.00 o 
   4   8   0       24.12       25.63      3.31 o 
   5   8   0      692.70      713.04     32.11 o 
   0   9   0       62.46       46.53      4.83 o 
   1   9   0     1323.69     1420.06     27.34 o 
   2   9   0      339.45      332.78      8.49 o 
   3   9   0     1328.34     1277.61     23.94 o 
   4   9   0       79.00       74.07      5.36 o 
   5   9   0      620.77      649.38     17.38 o 
   0  10   0       74.54       71.08      5.82 o 
   1  10   0     1820.48     1926.43     36.18 o 
   2  10   0      102.98       97.22      5.76 o 
   3  10   0     1836.63     1877.37     52.34 o 
   4  10   0       44.19       49.67      5.26 o 
   0  11   0       12.44        8.71      4.89 o 
   1  11   0      956.80     1057.97     24.94 o 
   2  11   0        2.56        6.84      3.77 o 
   3  11   0      970.29      977.07     30.58 o 
   4  11   0        7.30        9.62      7.82 o 
   0  12   0      393.34      431.82     26.31 o 
   1  12   0      250.01      260.94      9.75 o 
   2  12   0      113.72      132.18      7.24 o 
   1   0   1     1461.14     1779.89     34.05 o 
   3   0   1     1566.74     1693.90     27.96 o 
   5   0   1      829.43      819.82     19.25 o 
   0   1   1     1696.73     1963.88     35.69 o 
   1   1   1     6122.68     6404.64     86.24 o 
   2   1   1     1075.01     1135.27     15.08 o 
   3   1   1     3727.17     3586.36     45.99 o 
   4   1   1      516.51      505.78      9.33 o 
   5   1   1     1425.46     1495.22     35.18 o 
   6   1   1      220.65      225.21      7.55 o 
   0   2   1     1546.23     1533.89     24.30 o 
   1   2   1     7791.60     8387.01    121.31 o 
   2   2   1     1503.87     1604.45     24.36 o 
   3   2   1     4565.40     4804.63     60.26 o 
   4   2   1      655.65      648.65      9.68 o 
   5   2   1     2256.91     2254.01     38.69 o 
   6   2   1      310.40      291.04      9.18 o 
   7   2   1     1081.41     1122.36     38.79 o 
   0   3   1     2762.58     3124.96     48.53 o 
   1   3   1     7827.21     7881.47     86.88 o 
   2   3   1     1349.29     1216.13     16.50 o 
   3   3   1     4108.63     4019.89     53.00 o 
   4   3   1      731.92      688.14     15.08 o 
   5   3   1     2288.93     2269.62     54.13 o 
   6   3   1      302.93      303.86     22.53 o 
   7   3   1      930.30      937.61     35.03 o 
   0   4   1     1305.20     1304.48     20.89 o 
   1   4   1     2994.73     3111.95     37.86 o 
   2   4   1      865.07      887.08     14.54 o 
   3   4   1     1760.00     1669.63     25.73 o 
   4   4   1      454.03      464.13      8.72 o 
   5   4   1     1151.81     1131.39     28.34 o 
   6   4   1      225.32      208.98      6.91 o 
   7   4   1      440.57      421.50     27.88 o 
   0   5   1     1677.00     1663.13     27.23 o 
   1   5   1      437.69      416.99      6.21 o 
   2   5   1     1599.56     1466.75     26.86 o 
   3   5   1      429.78      417.90      8.11 o 
   4   5   1      752.10      733.81     14.56 o 
   5   5   1      174.26      174.70      6.14 o 
   6   5   1      389.85      405.82     10.27 o 
   7   5   1      112.47       91.10     12.93 o 
   0   6   1     2571.12     2667.38     43.21 o 
   1   6   1       85.56       80.53      2.59 o 
   2   6   1     2951.70     2956.70     44.54 o 
   3   6   1       69.27       68.38      3.20 o 
   4   6   1     1556.33     1520.30     26.94 o 
   5   6   1       38.48       35.63      3.73 o 
   6   6   1      886.62      829.91     20.35 o 
   0   7   1     3434.52     3466.29     56.31 o 
   1   7   1      362.01      326.24      7.27 o 
   2   7   1     3267.67     3266.49     46.84 o 
   3   7   1      367.11      385.41      8.86 o 
   4   7   1     1916.49     1920.24     33.27 o 
   5   7   1      103.33      107.59      5.23 o 
   6   7   1     1055.66     1092.76     28.98 o 
   0   8   1     2119.51     2221.93     57.46 o 
   1   8   1      275.88      288.89      5.82 o 
   2   8   1     1871.85     1816.04     27.80 o 
   3   8   1      336.97      300.88      8.03 o 
   4   8   1     1242.20     1218.17     22.72 o 
   5   8   1       77.97       92.59      5.08 o 
   0   9   1     1415.34     1473.64     39.17 o 
   1   9   1        3.03        4.26      2.81 o 
   2   9   1     1081.92     1103.21     20.13 o 
   3   9   1       36.46       36.67      3.66 o 
   4   9   1      760.78      765.78     24.61 o 
   5   9   1        5.97       13.92      4.49 o 
   0  10   1      642.83      689.94     21.14 o 
   1  10   1      195.91      190.39      7.39 o 
   2  10   1      493.00      513.17     18.22 o 
   3  10   1      137.09      144.02      5.86 o 
   4  10   1      376.65      386.26     12.11 o 
   0  11   1      741.02      763.37     31.57 o 
   1  11   1      718.34      784.39     24.43 o 
   2  11   1      543.71      589.62     20.73 o 
   3  11   1      608.24      588.65     20.93 o 
   1  12   1      317.20      314.94     13.85 o 
   2  12   1      715.76      780.75     26.91 o 
   0   0   2     4654.55     4841.37    138.15 o 
   2   0   2     6766.62     7218.16    147.70 o 
   4   0   2     2436.05     2449.63     48.22 o 
   0   1   2     3113.15     3029.17     62.29 o 
   1   1   2      134.79      141.99      3.26 o 
   2   1   2     4862.61     5240.54     70.83 o 
   3   1   2       14.60       18.39      1.84 o 
   4   1   2     1897.28     1902.97     27.55 o 
   5   1   2       99.58       99.43      3.84 o 
   6   1   2     1139.63     1140.16     24.39 o 
   0   2   2     4672.09     4735.92     86.80 o 
   1   2   2      750.40      775.83     11.43 o 
   2   2   2     3706.50     3940.70     54.74 o 
   3   2   2       81.12       81.66      2.87 o 
   4   2   2     1882.74     1962.66     34.35 o 
   5   2   2      337.55      329.99      9.92 o 
   6   2   2      879.53      906.17     20.74 o 
   7   2   2        9.31       16.60      5.58 o 
   0   3   2     4449.86     4816.35     75.74 o 
   1   3   2     1842.76     1989.37     24.15 o 
   2   3   2     1701.35     1742.61     24.98 o 
   3   3   2      744.95      729.49     13.48 o 
   4   3   2     1592.43     1581.11     32.00 o 
   5   3   2      818.57      822.83     30.21 o 
   6   3   2      653.92      659.32     42.14 o 
   7   3   2      180.89      168.37     23.75 o 
   0   4   2     4294.13     4384.67     69.47 o 
   1   4   2     2612.35     2652.92     29.79 o 
   2   4   2     1204.31     1169.90     15.80 o 
   3   4   2     1805.34     1781.89     26.10 o 
   4   4   2     1404.59     1347.11     29.76 o 
   5   4   2     1063.80     1025.99     27.00 o 
   6   4   2      549.25      580.66     15.14 o 
   7   4   2      495.82      383.64     26.01 o 
   0   5   2     2490.42     2542.95     40.60 o 
   1   5   2     1749.68     1761.14     20.35 o 
   2   5   2     1169.04     1124.87     18.78 o 
   3   5   2     1695.59     1606.73     27.71 o 
   4   5   2     1054.64      994.74     18.59 o 
   5   5   2      690.25      675.54     14.13 o 
   6   5   2      496.63      507.02     17.84 o 
   0   6   2      817.77      791.64     16.06 o 
   1   6   2     1242.70     1199.56     18.20 o 
   2   6   2      630.22      612.15     11.93 o 
   3   6   2     1407.41     1331.50     24.11 o 
   4   6   2      451.30      415.47      9.78 o 
   5   6   2      356.82      370.97      9.62 o 
   6   6   2      250.24      245.59      8.14 o 
   0   7   2       35.55       32.94      2.53 o 
   1   7   2     1091.09     1060.71     23.61 o 
   2   7   2      214.63      227.68      6.34 o 
   3   7   2     1143.83     1085.53     20.30 o 
   4   7   2       40.20       45.95      3.89 o 
   5   7   2      381.57      378.02      9.87 o 
   0   8   2      161.91      162.21     11.43 o 
   1   8   2     1852.79     1874.83     31.44 o 
   2   8   2      119.54      116.20      4.77 o 
   3   8   2     1436.91     1460.35     26.38 o 
   4   8   2       58.60       56.73      4.36 o 
   5   8   2      800.71      787.91     18.88 o 
   1   9   2     2060.88     2114.22     57.05 o 
   2   9   2       57.96       58.97      4.05 o 
   3   9   2     1398.68     1416.97     25.79 o 
   4   9   2       57.23       52.14      4.37 o 
   1  10   2     1522.63     1488.86     63.44 o 
   2  10   2       44.48       51.94      6.31 o 
   3  10   2      971.24      999.58     19.31 o 
   4  10   2       45.58       53.16      5.28 o 
   2  11   2      178.59      182.50     16.39 o 
   3  11   2      346.02      371.38     15.96 o 
   1   0   3     5086.67     5633.02    117.99 o 
   3   0   3     2987.77     3142.75     67.66 o 
   5   0   3     1996.13     2031.73     46.71 o 
   0   1   3      280.69      271.99      7.97 o 
   1   1   3     3918.55     4026.06     60.15 o 
   2   1   3     1048.58     1042.30     20.07 o 
   3   1   3     2234.64     2405.42     37.41 o 
   4   1   3      271.14      272.41      6.51 o 
   5   1   3     1555.71     1582.40     25.87 o 
   6   1   3      181.33      182.51      8.67 o 
   0   2   3      390.63      389.69     10.63 o 
   1   2   3     2686.24     2756.03     40.91 o 
   2   2   3     1535.29     1513.25     21.96 o 
   3   2   3     1869.71     1880.65     26.99 o 
   4   2   3      377.60      369.05      7.45 o 
   5   2   3     1115.95     1155.19     28.32 o 
   6   2   3      266.24      279.38      9.31 o 
   0   3   3      439.78      393.82     11.06 o 
   1   3   3     2223.46     2163.72     30.22 o 
   2   3   3      760.06      780.55     12.36 o 
   3   3   3     2046.97     2011.05     29.09 o 
   4   3   3      280.75      290.28      7.38 o 
   5   3   3      778.33      813.23     18.67 o 
   6   3   3      176.50      168.32      7.60 o 
   0   4   3      910.48      957.53     19.93 o 
   1   4   3     1180.64     1159.49     15.70 o 
   2   4   3      793.75      731.72     11.13 o 
   3   4   3     1350.94     1237.60     21.46 o 
   4   4   3      513.13      459.64     12.64 o 
   5   4   3      388.16      392.64     11.33 o 
   6   4   3      289.17      308.97     10.59 o 
   0   5   3     2150.23     2091.14     40.14 o 
   1   5   3     1060.23     1049.67     14.87 o 
   2   5   3     1488.74     1490.87     46.61 o 
   3   5   3      901.49      840.46     16.41 o 
   4   5   3     1034.89     1032.70     19.73 o 
   5   5   3      411.20      420.81     12.17 o 
   6   5   3      536.96      478.95     23.75 o 
   0   6   3     2770.61     2799.08     58.69 o 
   1   6   3      657.29      616.73     12.00 o 
   2   6   3     1393.71     1353.09     23.88 o 
   3   6   3      475.14      468.56     15.91 o 
   4   6   3     1366.68     1392.49     35.22 o 
   5   6   3      265.17      245.70      7.84 o 
   0   7   3     2781.52     2842.73     82.98 o 
   1   7   3       90.74       86.12      4.61 o 
   2   7   3     1642.21     1583.35     34.20 o 
   3   7   3       32.08       30.45      3.48 o 
   4   7   3     1490.77     1430.92     26.03 o 
   5   7   3       71.69       77.74      5.21 o 
   1   8   3      123.17      115.57      5.53 o 
   2   8   3     1178.39     1146.52     36.83 o 
   3   8   3       19.96       23.35      3.33 o 
   4   8   3      885.71      854.99     17.62 o 
   2   9   3      725.80      725.94     17.22 o 
   3   9   3       65.25       65.47      5.44 o 
   4   9   3      444.61      445.59     11.60 o 
   2  10   3      808.27      834.78     40.59 o 
   3  10   3       77.09       87.66      8.23 o 
   0   0   4     2925.06     2849.80     81.78 o 
   2   0   4     1797.49     1877.54     41.30 o 
   4   0   4     1434.60     1491.14     35.40 o 
   0   1   4     3145.25     3284.11     70.53 o 
   1   1   4      296.90      298.30      6.91 o 
   2   1   4     2047.69     2064.92     31.81 o 
   3   1   4      416.13      415.61      9.13 o 
   4   1   4     1589.69     1615.33     26.64 o 
   5   1   4       76.72       79.71      5.26 o 
   6   1   4      811.68      871.26     23.46 o 
   0   2   4     2366.96     2449.35     54.00 o 
   1   2   4      254.61      249.70      6.29 o 
   2   2   4     1981.87     2065.85     32.58 o 
   3   2   4      470.05      470.43     10.00 o 
   4   2   4     1329.20     1331.42     22.59 o 
   5   2   4       49.16       62.09      8.12 o 
   6   2   4      746.71      800.66     33.07 o 
   0   3   4     1154.59     1181.11     27.74 o 
   1   3   4      642.35      635.89     11.67 o 
   2   3   4     1616.11     1598.59     26.27 o 
   3   3   4      596.68      561.47     11.14 o 
   4   3   4      809.54      791.01     17.18 o 
   5   3   4      266.02      284.42     14.06 o 
   0   4   4      754.71      719.96     18.50 o 
   1   4   4     1359.90     1357.19     21.76 o 
   2   4   4     1268.90     1235.03     19.39 o 
   3   4   4     1030.87     1032.00     19.22 o 
   4   4   4      533.34      534.39     13.99 o 
   5   4   4      620.51      605.50     15.60 o 
   0   5   4      471.53      430.05     23.75 o 
   1   5   4     1276.84     1234.36     19.11 o 
   2   5   4      518.46      534.68     11.17 o 
   3   5   4      892.62      836.24     19.00 o 
   4   5   4      282.40      289.78      8.53 o 
   5   5   4      650.90      663.97     14.69 o 
   0   6   4      377.94      359.50     11.37 o 
   1   6   4     1581.57     1561.82     27.31 o 
   2   6   4      327.46      300.07      9.21 o 
   3   6   4      939.64      915.36     21.02 o 
   4   6   4      220.25      217.40      8.83 o 
   5   6   4      907.40      901.83     35.93 o 
   0   7   4      305.92      278.71     14.13 o 
   1   7   4     1283.89     1250.44     31.36 o 
   2   7   4      167.27      163.97     10.00 o 
   3   7   4      815.27      772.87     18.98 o 
   4   7   4      156.36      148.06     13.57 o 
   1   8   4      922.95      930.39     33.52 o 
   2   8   4        2.85        2.70      3.28 o 
   3   8   4      723.60      732.02     25.25 o 
   2   9   4       39.57       42.54      9.02 o 
   1   0   5     1851.11     1897.52     43.74 o 
   3   0   5     1919.29     1956.17     45.28 o 
   5   0   5      760.09      778.19     22.37 o 
   0   1   5      129.59      124.18      6.85 o 
   1   1   5     1458.10     1471.79     24.77 o 
   2   1   5       39.88       39.54      3.43 o 
   3   1   5     1439.13     1449.75     24.62 o 
   4   1   5       63.28       74.21      4.66 o 
   5   1   5      638.47      659.76     21.95 o 
   0   2   5      501.49      493.67     14.56 o 
   1   2   5     1230.02     1211.83     21.05 o 
   2   2   5       71.58       67.47      4.02 o 
   3   2   5      967.80      940.63     17.51 o 
   4   2   5      208.20      218.28      8.10 o 
   0   3   5      767.75      756.01     20.41 o 
   1   3   5     1090.40     1089.52     19.07 o 
   2   3   5      361.24      366.66      9.76 o 
   3   3   5      641.61      649.90     13.13 o 
   4   3   5      398.68      402.15     14.29 o 
   0   4   5     1084.78     1079.80     27.05 o 
   1   4   5      767.71      778.58     14.77 o 
   2   4   5      919.31      895.18     16.89 o 
   3   4   5      385.59      384.37     12.54 o 
   4   4   5      679.02      671.97     29.01 o 
   0   5   5      782.64      757.49     20.78 o 
   1   5   5      662.76      669.89     13.17 o 
   2   5   5     1048.17     1019.74     21.52 o 
   3   5   5      379.16      401.55     14.30 o 
   0   6   5      401.73      399.87     13.23 o 
   1   6   5      303.74      291.98      9.05 o 
   2   6   5      829.59      839.41     34.95 o 
   3   6   5      229.83      209.47     15.33 o 
   0   7   5      521.27      517.89     21.95 o 
   1   7   5       26.56       29.08      4.94 o 
   2   7   5      840.77      840.90     22.80 o 
   1   8   5       38.87       40.74      8.57 o 
   0   0   6      711.62      693.02     28.41 o 
   2   0   6      720.51      732.61     21.42 o 
   0   1   6      912.02      916.63     24.77 o 
   1   1   6      327.15      341.43     10.08 o 
   2   1   6      868.52      907.84     17.64 o 
   3   1   6      235.32      232.26     15.78 o 
   0   2   6     1221.87     1327.86     33.22 o 
   1   2   6      498.80      500.50     11.46 o 
   2   2   6     1099.97     1144.27     21.10 o 
   0   3   6     1308.09     1360.01     34.07 o 
   1   3   6      223.47      229.29      7.34 o 
   2   3   6     1043.65     1052.82     28.79 o 
   0   4   6      750.37      781.68     26.38 o 
   1   4   6      117.84      118.93      5.66 o 
   2   4   6      623.85      605.23     26.46 o 
   0   5   6      229.45      226.85     15.03 o 
   1   5   6      319.85      331.63     18.34 o 
                                                 
